# Supplementary material for: Safety and COVID-19 Symptoms in Individuals Recently Vaccinated with BCG: a Retrospective Cohort Study
Source: Cell Rep Med. 2020 Aug 5;1(5):100073. doi: 10.1016/j.xcrm.2020.100073 (PMC7405881; doi:10.1016/j.xcrm.2020.100073)
Supplement: Table S1. Survey Questions, Related to Figure 1 [file mmc2.xlsx]

## Sheet: Blad1
Supplementary Table S1. Digital Survey Questions
Question	Answer(type)	Answer(options)	Survey that the question was in (Q1 = survey 1, Q2 = survey 2)
What is your gender?	radio	Male/Female	Q1
What is your date of birth?	date	(dd-mm-yyyy)	Q1
How tall are you (in cm)?	numeric		Q1
What is your current weight (in kg)?	numeric		Q1
What are the four digits of the zip code of your current city/town?	numeric		Q1
How many people do you currently live with (excluding yourself)?	radio	I live alone / 1 person / 2 people / 3 people / 4 people / 5 people or more	Q1
What are the ages of the people you live with?	string		Q1
Does at least one of the people you live with currently work outdoors?	radio	yes/no	Q1
Do you work?	radio	No I don't work / Yes (full-time, part-time, ZZP) / Yes and I am studying on the side	Q1
Which one applies to you?	radio	I am a student / I am retired / I am not working but I'm in the health insurance act/ I do not have work at this moment / none of these options apply	Q1
What branch do you work in?	radio	Healthcare / Catering / Retail / Defense / Other	Q1
What is your profession?	string		Q1
What is your current worksituation?	radio	I work from home / I work on the usual location / I work partly from home, partly on the usual location / I cannot perform my work at the moment	Q1
How do you get to work?	radio	Not applicable, I work from home / By bike, scooter or motorcycle / By car / With public transportation / By foot	Q1
Does your work involve the care of potentially coronavirus infected patients?	radio	yes/no	Q1
Did you get the flu shot last season?	radio	yes/no	Q1
Have you been vaccinated with the BCG vaccine?	radio	yes/no	Q1
In what year were you vaccinated with the BCG vaccine?	numeric		Q1
Have you received a vaccination other than BCG or the flu shot in the last 12 months?	radio	yes/no	Q1
Which vaccine was this and in which year did you receive this vaccine?	string		Q1
Are you familiar with heart or vascular problems (e.g. heart attack, stroke)?	radio	yes/no	Q1
Are you familiar with high blood pressure?	radio	yes/no	Q1
Are you familiar with Diabetes Mellitus?	radio	yes/no	Q1
Are you familiar with lung disease (e.g. astma or COPD)?	radio	yes/no	Q1
Are you familiar with kidney disease?	radio	yes/no	Q1
Are you familiar with allergic rhinitis?	radio	yes/no	Q1
Do you take any medication?	radio	yes/no	Q1
What is the name of the medicine and in what dosage do you use it?	string		Q1
Do you use medication for contraception?	radio	No / Yes, the pil / Yes, the hormonal shot / Yes, birth control implant / Yes, intrauterine contraception (copper) / Yes, intrauterine contraception (hormonal) / Yes, other	Q1
Do you smoke?	radio	No/No, but smoked it the past / No, but someone that lives in the same house as me smokes / Yes	Q1
Have you been ill in the period October 1st - February 26th?	radio	yes/no	Q1
How many days did you feel sick / had to stay at home because of illness?	numeric		Q1
Did you experience one of the following complaints in the period October 1st - February 26th: fever/cough/sore throat/rinorrhea/shortness of breath/headache/muscle ache/chills/fatigue/diarrhoea?	radio	yes/no	Q1
Which complaints did you experience in the period October 1st - February 26th?	radio	Fever / cough / sore throat / rinorrhea / shortness of breath / headache / muscle ache / chills / fatigue / diarrhoea	Q1
How high was the fever?	radio	Below 38 degrees Celsius / 38-39 degrees Celsius / 39-40 degrees Celsius / above 40 degrees Celsius	Q1
Have you been ill in the period February 27th - March 31st?	radio	yes/no	Q1+Q2: period April 1st - April 30th
How many days did you feel sick / had to stay at home because of illness?	numeric		Q1 + Q2
Did you experience one of the following complaints in the period February 27th - March 31st: fever/cough/sore throat/rinorrhea/shortness of breath/headache/muscle ache/chills/fatigue/diarrhoea?	radio	yes/no	Q1 + Q2: period April 1st - April 30th
Which complaints did you experience in the period February 27th - March 31st?	radio	Fever / cough / sore throat / rinorrhea / shortness of breath / headache / muscle ache / chills / fatigue / diarrhoea	Q1+Q2
To what extent did you suffer from coughing?	radio	Almost none / A little / Average / Much / A lot	Q1+Q2
How high was the fever?	radio	Almost none / A little / Average / Much / A lot	Q1+Q2
To what extent did you have a sore throat?	radio	Almost none / A little / Average / Much / A lot	Q1+Q2
To what extent did you have rinorrhea?	radio	Almost none / A little / Average / Much / A lot	Q1+Q2
To what extent did you have shortness of breath?	radio	Almost none / A little / Average / Much / A lot	Q1+Q2
To what extent did you have headache?	radio	Almost none / A little / Average / Much / A lot	Q1+Q2
To what extent did you have muscle ache?	radio	Almost none / A little / Average / Much / A lot	Q1+Q2
To what extent did you have chills?	radio	Almost none / A little / Average / Much / A lot	Q1+Q2
To what extent did you experience extreme fatigue?	radio	Almost none / A little / Average / Much / A lot	Q1+Q2
To what extent did you experience anosmia?	radio	Almost none / A little / Average / Much / A lot	Q2
To what extent did you have diarrhoea?	radio	Almost none / A little / Average / Much / A lot	Q1+Q2
Have you been investigated for a coronavirus infection?	radio	No / Yes, I am awaiting the result / Yes, coronavirus was NOT detected / Yes, coronavirus was detected	Q1+Q2
On what date were you investigated for a coronavirus infection?	date	(dd-mm-yyyy)	Q1+Q2
Did a doctor tell you that you probably have a coronavirus infection based on symptoms?	radio	yes/no	Q1+Q2
Have you been in contact with anyone who had a coronavirus infection?	radio	No / Yes, a test confirmed that this person was infected with the coronavirus / Yes, this person was not tested but based on clinical symptoms it was believed this person was infected with the coronavirus	Q1+Q2
What's your relation to the person that you've been in contact with?	radio	Someone I live with / A colleague / A familymember with whom I do not live / A friend or acquaintance / Other	Q1+Q2
Have you been hospitalized because of a coronavirus infection?	radio	yes/no	Q1+Q2
Have you been admitted to Intensive Care?	radio	yes/no	Q1+Q2
On what date were you hospitalized?	date	(dd-mm-yyyy)	Q1+Q2
Have you been discharged from the hospital?	radio	yes/no	Q1+Q2
On what date were you discharged from the hospital?	date	(dd-mm-yyyy)	Q1+Q2
Have you been abroad in the period January 1st to March 31st?	radio	yes/no	Q1
Which country or countries have you been and when was this?	string		Q1
By which means of transport did you travel to the country?	radio	Plane / Train / Car / Other	Q1
